# Supplementary material for: BKPyV—Co-Architect of the Fate of a Renal Transplant During a One-Year Observation Period
Source: Int J Mol Sci. 2026 Mar 20;27(6):2832. doi: 10.3390/ijms27062832 (PMC13027097; doi:10.3390/ijms27062832)
Supplement: Supplementary file 1 [file ijms-27-02832-s001.zip]

Archive with 8 entries (7 files):
- ijms-4188756-supplementary/
- ijms-4188756-supplementary/Figures S1, S2 and S3.pdf
- ijms-4188756-supplementary/Table S1.xlsx
- ijms-4188756-supplementary/Table S2.xlsx
- ijms-4188756-supplementary/Table S3.xlsx
- ijms-4188756-supplementary/Table S4.xlsx
- ijms-4188756-supplementary/Table S5.xlsx
- ijms-4188756-supplementary/Table S6.xlsx
