# Supplementary material for: BKPyV—Co-Architect of the Fate of a Renal Transplant During a One-Year Observation Period
Source: Int J Mol Sci. 2026 Mar 20;27(6):2832. doi: 10.3390/ijms27062832 (PMC13027097; doi:10.3390/ijms27062832)
Supplement: Supplementary file 1 [file ijms-27-02832-s001.zip › ijms-4188756-supplementary/Table S1.xlsx]

## Sheet: S1 Table
	S1 Table. Comparison of the measured parameters between the DNAuria-BKPyV-negative and DNAuria-BKPyV-positive groups in the Aw-D periods.
	Aw					B					C					D
	Parameter	BKPyV-negative - n=141	BKPvV-positive - n=103	p-value		Parameter	BKPyV-negative - n=85	BKPvV-positive - n=87	p-value		Parameter	BKPyV-negative - n=84	BKPvV-positive - n=80	p-value		Parameter	BKPyV-negative - n=90	BKPvV-positive - n=78	p-value
	CRP (mg/L)	7.12±2.88	10.11±4.16	0.96		CRP (mg/L)	2.63±0.65	4.38±1.67	0.918		CRP (mg/L)	4.25±1.21	8.22±2.97	0.882		CRP (mg/L)	5.04±1.88	5.83±2.02	0.817
	D-dimer (ng/mL)	1717.72±178.18	1414.03±164.91	0.138		D-dimer (ng/mL)	917.36±152.14	1073.96±169	0.215		D-dimer (ng/mL)	888.65±249.41	1003.23±191.29	0.136		D-dimer (ng/mL)	653.12a±108.84	915.35b±131.93	0.013
	Na+ (mmol/L)	139.99±0.28	140.15±0.36	0.444		Na+ (mmol/L)	141.61±0.29	141.1±0.38	0.384		Na+ (mmol/L)	142.02±0.32	141.8±0.4	0.755		Na+ (mmol/L)	141.67±0.3	141.79±0.32	0.773
	K+ (mmol/L)	4.67±0.05	4.62±0.06	0.466		K+ (mmol/L)	4.41±0.06	4.53±0.06	0.211		K+ (mmol/L)	4.43±0.06	4.38±0.06	0.796		K+ (mmol/L)	4.44±0.04	4.4±0.05	0.442
	Creatinine (mg/dL)	1.76a±0.1	2.10b±0.12	0.001		Creatinine (mg/dL)	1.28a±0.05	1.82b±0.11	<0.001		Creatinine (mg/dL)	1.24a±0.04	1.74b±0.09	<0.001		Creatinine (mg/dL)	1.17a±0.04	1.91b±0.15	<0.001
	eGFR (ml/min/1.73m2)	51.46a±1.91	42.51b±2.02	0.001		eGFR (ml/min/1.73m2)	65.85a±2.36	48.20b±2.06	<0.001		eGFR (ml/min/1.73m2)	67.31a±2.09	50.48b±2.28	<0.001		eGFR (ml/min/1.73m2)	69.32a±1.89	48.84b±2.36	<0.001
	Urea (mg/dL)	64.89a±2.48	78.38b±3.82	0.004		Urea (mg/dL)	47.62a±1.75	64.27b±3.2	<0.001		Urea (mg/dL)	46.04a±1.75	64.91b±3.24	<0.001		Urea (mg/dL)	46.62a±1.75	65.56b±4.07	<0.001
	Hct (%)	32.84±0.38	32.48±0.34	0.669		Hct (%)	39.48±0.62	38.38±0.66	0.364		Hct (%)	41.44±0.58	39.87±0.63	0.154		Hct (%)	42.81a±0.61	40.27b±0.63	0.01
	Hb (g/dL)	10.92±0.12	10.8±0.11	0.566		Hb (g/dL)	13.06±0.19	12.65±0.2	0.251		Hb (g/dL)	13.68±0.19	13.06±0.2	0.065		Hb (g/dL)	13.99a±0.19	13.14b±0.21	0.007
	Hb/Creatinine ratio	7.70a±0.29	6.36b±0.3	0.001		Hb/Creatinine ratio	11.60a±0.48	8.21b±0.35	<0.001		Hb/Creatinine ratio	12.17a±0.47	8.86b±0.41	<0.001		Hb/Creatinine ratio	12.94a±0.43	8.78b±0.44	<0.001
	RBC (cells/μL)	3.54±0.05	3.48±0.04	0.654		RBC (cells/μL)	4.25±0.08	4.08±0.07	0.233		RBC (cells/μL)	4.54±0.07	4.33±0.08	0.094		RBC (cells/μL)	4.82a±0.07	4.50b±0.08	0.027
	WBC (cells/μL)	8.61a±0.3	7.66b±0.29	0.033		WBC (cells/μL)	6.73±0.24	6.88±0.29	0.994		WBC (cells/μL)	6.88±0.24	7.1±0.33	0.923		WBC (cells/μL)	7.35a±0.2	6.90b±0.32	0.013
	LYMPH (cells/μL)	2.17±0.09	1.81±0.09	0.003		LYMPH (cells/μL)	1.81±0.09	1.79±0.11	0.433		LYMPH (cells/μL)	1.83±0.08	1.73±0.11	0.236		LYMPH (cells/μL)	2.03a±0.07	1.83b±0.12	0.011
	PLT (cells/μL)	273.30a±7.71	251.74b±9.62	0.017		PLT (cells/μL)	244.95±8.34	229.44±8.39	0.144		PLT (cells/μL)	234.48a±6.47	218.90b±8.85	0.016		PLT (cells/μL)	247.07a±8.29	223.74b±9.86	0.01
	Albumin (g/dL)	3.73±0.05	3.62±0.06	0.117		Albumin (g/dL)	4.28±0.05	4.16±0.07	0.175		Albumin (g/dL)	4.43a±0.05	4.19b±0.06	0.023		Albumin (g/dL)	4.42±0.05	4.23±0.07	0.086
	Total protein (g/dL)	6.09±0.08	5.95±0.1	0.298		Total protein (g/dL)	6.81±0.09	6.65±0.08	0.32		Total protein (g/dL)	6.97a±0.08	6.69b±0.08	0.02		Total protein (g/dL)	7.11±0.07	6.91±0.08	0.092
	Diuresis (ml/per day	3118.09±79.22	2993.69±119.22	0.287		Diuresis (ml/per day	2868.82±73.4	2745.98±82.85	0.238		Diuresis (ml/per day	2742.86a±69.04	2505b±94.16	0.001		Diuresis (ml/per day	2643.89a±63.59	2448.08b±79.73	0.018
