# Supplementary material for: BKPyV—Co-Architect of the Fate of a Renal Transplant During a One-Year Observation Period
Source: Int J Mol Sci. 2026 Mar 20;27(6):2832. doi: 10.3390/ijms27062832 (PMC13027097; doi:10.3390/ijms27062832)
Supplement: Supplementary file 1 [file ijms-27-02832-s001.zip › ijms-4188756-supplementary/Table S2.xlsx]

## Sheet: S2 Table
	S2 Table. Comparison of the measured parameters in patients with DNA-uria-BKPyV depending on the BKPyV genotype in the Aw-D periods.
	Aw						B						C						D
	Parameter	BKPyV-negative - n=141	Genotype I - n=58	Genotype IV - n=40	p-value		Parameter	BKPyV-negative - n=85	Genotype I - n=54	Genotype IV - n=29	p-value		Parameter	BKPyV-negative - n=84	Genotype I - n=48	Genotype IV - n=28	p-value		Parameter	BKPyV-negative - n=90	Genotype I - n=48	Genotype IV - n=26	p-value
	CRP (mg/L)	7.12±2.88	5.96±3.29	17.09±9.5	0.097		CRP (mg/L)	2.63±0.65	2.86±0.71	3±1.24	0.576		CRP (mg/L)	4.25±1.21	4.41±1.72	15.35±8.01	0.655		CRP (mg/L)	5.04±1.88	7.35±3.3	4.05±1.27	0.791
	D-dimer (ng/mL)	1717.72±178.18	1441.51±235.69	1354.41±221.02	0.282		D-dimer (ng/mL)	917.36±152.14	984.46±235.27	1122.63±237.9	0.444		D-dimer (ng/mL)	888.65±249.41	929.95±201.07	1147.85±414	0.352		D-dimer (ng/mL)	653.12±108.84	893.96±171.21	947.39±229.59	0.067
	Na+ (mmol/L)	139.99±0.28	140.14±0.43	139.95±0.7	0.858		Na+ (mmol/L)	141.61±0.29	141.2±0.48	141±0.65	0.723		Na+ (mmol/L)	142.02±0.32	141.96±0.58	141.72±0.54	0.919		Na+ (mmol/L)	141.67±0.3	141.87±0.38	141.75±0.62	0.902
	K+ (mmol/L)	4.67±0.05	4.64±0.08	4.57±0.1	0.468		K+ (mmol/L)	4.41±0.06	4.55±0.08	4.5±0.08	0.449		K+ (mmol/L)	4.43±0.06	4.39±0.07	4.37±0.1	0.96		K+ (mmol/L)	4.44±0.04	4.34±0.06	4.5±0.09	0.235
	Creatinine (mg/dL)	1.76a±0.1	1.86ab±0.12	2.46b±0.24	0.004		Creatinine (mg/dL)	1.28a±0.05	1.92b±0.16	1.72b±0.09	<0.001		Creatinine (mg/dL)	1.24a±0.04	1.76b±0.13	1.80b±0.13	<0.001		Creatinine (mg/dL)	1.17a±0.04	1.87b±0.17	2.10b±0.3	<0.001
	eGFR (ml/min/1.73m2)	51.46a±1.91	46.22ab±2.81	38.12b±2.98	0.002		eGFR (ml/min/1.73m2)	65.85a±2.36	48.11b±2.87	47.58b±3.05	<0.001		eGFR (ml/min/1.73m2)	67.31a±2.09	50.98b±3.07	46.94b±3.41	<0.001		eGFR (ml/min/1.73m2)	69.32a±1.89	48.96b±3.07	46.77b±3.95	<0.001
	Urea (mg/dL)	64.89a±2.48	75.93ab±4.67	82.56b±6.79	0.012		Urea (mg/dL)	47.62a±1.75	62.59b±3.75	71.98b±6.01	<0.001		Urea (mg/dL)	46.04a±1.75	64.89b±4.49	69.51b±4.59	<0.001		Urea (mg/dL)	46.62a±1.75	64.75b±5.18	71.79b±7.23	<0.001
	Hct (%)	32.84±0.38	32.58±0.49	32.37±0.46	0.908		Hct (%)	39.48±0.62	38.97±0.84	36.6±1.1	0.148		Hct (%)	41.44±0.58	40.39±0.83	38.23±1.00	0.067		Hct (%)	42.81a±0.61	40.97ab±0.87	38.56b±0.86	0.002
	Hb (g/dL)	10.92±0.12	10.85±0.15	10.76±0.16	0.873		Hb (g/dL)	13.06±0.19	12.84±0.26	12.13±0.33	0.152		Hb (g/dL)	13.68a±0.19	13.27ab±0.26	12.53b±0.3	0.027		Hb (g/dL)	13.99a±0.19	13.36ab±0.28	12.68b±0.31	0.007
	Hb/Creatinine ratio	7.70a±0.29	6.98ab±0.46	5.51b±0.37	<0.001		Hb/Creatinine ratio	11.60a±0.48	8.28b±0.48	7.60b±0.46	<0.001		Hb/Creatinine ratio	12.17a±0.47	8.93b±0.53	7.82b±0.51	<0.001		Hb/Creatinine ratio	12.94a±0.43	8.90b±0.55	7.86b±0.66	<0.001
	RBC (cells/μL)	3.54±0.05	3.5±0.05	3.48±0.06	0.931		RBC (cells/μL)	4.25±0.08	4.15±0.09	3.89±0.11	0.063		RBC (cells/μL)	4.54a±0.07	4.41ab±0.1	4.10b±0.12	0.031		RBC (cells/μL)	4.82a±0.07	4.61ab±0.1	4.24b±0.13	0.004
	WBC (cells/μL)	8.61±0.3	7.92±0.39	7.59±0.48	0.204		WBC (cells/μL)	6.73±0.24	7.16±0.4	6.54±0.43	0.712		WBC (cells/μL)	6.88±0.24	7.05±0.38	7.16±0.67	0.971		WBC (cells/μL)	7.35±0.2	7.17±0.44	6.66±0.48	0.063
	LYMPH (cells/μL)	2.17a±0.09	1.77b±0.13	1.91ab±0.12	0.013		LYMPH (cells/μL)	1.81±0.09	1.76±0.14	1.88±0.18	0.606		LYMPH (cells/μL)	1.83±0.08	1.73±0.13	1.75±0.22	0.426		LYMPH (cells/μL)	2.03a±0.07	1.73b±0.12	2.07ab±0.29	0.034
	PLT (cells/μL)	273.3±7.71	251.02±11.4	258±18.19	0.09		PLT (cells/μL)	244.95±8.34	241.83±11.49	210.45±11.83	0.116		PLT (cells/μL)	234.48±6.47	220.29±12.44	219.68±13.43	0.064		PLT (cells/μL)	247.07a±8.29	222.54b±12.94	222.81ab±17.13	0.025
	Albumin (g/dL)	3.73±0.05	3.66±0.08	3.57±0.09	0.268		Albumin (g/dL)	4.28±0.05	4.21±0.09	4.11±0.11	0.34		Albumin (g/dL)	4.43±0.05	4.19±0.07	4.20±0.12	0.068		Albumin (g/dL)	4.42±0.05	4.23±0.09	4.25±0.13	0.271
	Total protein (g/dL)	6.09±0.08	6.04±0.11	5.78±0.2	0.333		Total protein (g/dL)	6.81±0.09	6.68±0.12	6.61±0.13	0.548		Total protein (g/dL)	6.97±0.08	6.76±0.1	6.59±0.15	0.064		Total protein (g/dL)	7.11±0.07	6.96±0.09	6.86±0.14	0.319
	Diuresis (ml/per day	3118.09±79.22	2981.03±142.97	2998.75±223.57	0.567		Diuresis (ml/per day	2868.82±73.4	2751.85±107.6	2751.72±137.7	0.548		Diuresis (ml/per day	2742.86a±69.04	2555.21b±128.43	2446.43b±147.87	0.005		Diuresis (ml/per day	2643.89±63.59	2420.83±91.91	2538.46±157.78	0.075
