# Supplementary material for: BKPyV—Co-Architect of the Fate of a Renal Transplant During a One-Year Observation Period
Source: Int J Mol Sci. 2026 Mar 20;27(6):2832. doi: 10.3390/ijms27062832 (PMC13027097; doi:10.3390/ijms27062832)
Supplement: Supplementary file 1 [file ijms-27-02832-s001.zip › ijms-4188756-supplementary/Table S3.xlsx]

## Sheet: S3 Table
	S3 Table. Comparison of the measured parameters in patients with DNA-uria-BKPyV depending on the BKPyV variants and genotype in the A0-D periods.
	A0							Aw							B							C							D
	Parameter	BKPyV-negative - n=132	Ib-2_POL_K - n=38	Ib-2_POL_F - n=27	Genotype IV - n=44	p-value		Parameter	BKPyV-negative - n=141	Ib-2_POL_K - n=37	Ib-2_POL_F - n=21	Genotype IV - n=40	p-value		Parameter	BKPyV-negative - n=85	Ib-2_POL_K - n=33	Ib-2_POL_F - n=21	Genotype IV - n=29	p-value		Parameter	BKPyV-negative - n=84	Ib-2_POL_K - n=29	Ib-2_POL_F - n=19	Genotype IV - n=28	p-value		Parameter	BKPyV-negative - n=90	Ib-2_POL_K - n=28	Ib-2_POL_F - n=20	Genotype IV - n=26	p-value
	CRP (mg/L)	2.66ab±0.24	2.35ab±0.32	3.63b±0.41	2.04a±0.32	0.008		CRP (mg/L)	7.12±2.88	7.67±5.14	3.01±1.51	17.09±9.5	0.091		CRP (mg/L)	2.63±0.65	2.21±0.56	3.9±1.6	3.00±1.24	0.766		CRP (mg/L)	4.25±1.21	5.22±2.73	3.16±1.23	15.35±8.01	0.645		CRP (mg/L)	5.04±1.88	7.39±4.15	7.28±5.6	4.05±1.27	0.916
	D-dimer (ng/mL)	790.87±97.33	697.46±123.97	999.03±243.63	1041.84±326.3	0.468		D-dimer (ng/mL)	1717.72±178.18	1727±337.14	894.33±153.8	1354.41±221.02	0.133		D-dimer (ng/mL)	917.36±152.14	834.8±135.1	1260.75±631.04	1122.63±237.9	0.62		D-dimer (ng/mL)	888.65±249.41	929.01±256.72	931.77±333.02	1147.85±414	0.552		D-dimer (ng/mL)	653.12±108.84	1057.96±258.52	612.83±118.85	947.39±229.59	0.115
	Na+ (mmol/L)	139.58±0.26	138.32±0.62	139.26±0.6	139.65±0.49	0.349		Na+ (mmol/L)	139.99±0.28	140.47±0.57	139.55±0.64	139.95±0.7	0.737		Na+ (mmol/L)	141.61±0.29	141.43±0.51	140.67±1.09	141±0.65	0.86		Na+ (mmol/L)	142.02±0.32	141.65±0.81	142.63±0.53	141.72±0.54	0.778		Na+ (mmol/L)	141.67±0.3	141.58±0.5	142.36±0.59	141.75±0.62	0.805
	K+ (mmol/L)	4.77±0.06	4.89±0.14	4.83±0.11	4.77±0.08	0.793		K+ (mmol/L)	4.67±0.05	4.65±0.1	4.62±0.15	4.57±0.1	0.609		K+ (mmol/L)	4.41±0.06	4.6±0.12	4.46±0.12	4.5±0.08	0.401		K+ (mmol/L)	4.43±0.06	4.44±0.1	4.31±0.09	4.37±0.1	0.858		K+ (mmol/L)	4.44±0.04	4.38±0.09	4.28±0.08	4.5±0.09	0.334
	Creatinine (mg/dL)	6.79±0.22	6.83±0.37	8.05±0.66	7.05±0.33	0.317		Creatinine (mg/dL)	1.76a±0.1	1.84ab±0.16	1.89ab±0.16	2.46b±0.24	0.012		Creatinine (mg/dL)	1.28a±0.05	2.01b±0.23	1.78b±0.19	1.72b±0.09	<0.001		Creatinine (mg/dL)	1.24a±0.04	1.71b±0.16	1.85b±0.21	1.80b±0.13	<0.001		Creatinine (mg/dL)	1.17a±0.04	1.88b±0.26	1.86b±0.18	2.1b±0.3	<0.001
	eGFR (ml/min/1.73m2)	10.15±0.97	9.64±0.45	8.56±0.6	9.22±0.37	0.527		eGFR (ml/min/1.73m2)	51.46a±1.91	47.21ab±3.77	44.39ab±4.02	38.12b±2.98	0.005		eGFR (ml/min/1.73m2)	65.85a±2.36	48.23b±3.73	47.93b±4.63	47.58b±3.05	<0.001		eGFR (ml/min/1.73m2)	67.31a±2.09	52.81b±3.83	48.2b±5.16	46.94b±3.41	<0.001		eGFR (ml/min/1.73m2)	69.32a±1.89	51.61b±4.37	45.25b±4.06	46.77b±3.95	<0.001
	Urea (mg/dL)	81.85±3.27	83.18±5.01	82.78±8.51	82.16±7.31	0.804		Urea (mg/dL)	64.89a±2.48	76.56ab±6.29	74.78ab±6.64	82.56b±6.79	0.031		Urea (mg/dL)	47.62a±1.75	65.40b±5.55	58.32ab±4.22	71.98b±6.01	<0.001		Urea (mg/dL)	46.04a±1.75	61.42b±5.24	70.2b±8.06	69.51b±4.59	<0.001		Urea (mg/dL)	46.62a±1.75	69.67b±8	57.87ab±5.26	71.79b±7.23	<0.001
	Hct (%)	35.49±0.39	35.67±0.79	36.91±1.01	35.22±0.62	0.222		Hct (%)	32.84±0.38	31.94±0.58	33.75±0.82	32.37±0.46	0.399		Hct (%)	39.48±0.62	38.63±1.12	39.49±1.28	36.6±1.1	0.262		Hct (%)	41.44±0.58	39.84±1.15	41.24±1.16	38.23±1	0.116		Hct (%)	42.81a±0.61	40.91ab±1.31	41.05ab±1.06	38.56b±0.86	0.007
	Hb (g/dL)	11.79ab±0.13	12.00ab±0.24	12.50b±0.3	11.52a±0.23	0.011		Hb (g/dL)	10.92±0.12	10.65±0.18	11.23±0.26	10.76±0.16	0.312		Hb (g/dL)	13.06±0.19	12.86±0.35	12.8±0.41	12.13±0.33	0.288		Hb (g/dL)	13.68a±0.19	13.09ab±0.36	13.55ab±0.37	12.53b±0.3	0.044		Hb (g/dL)	13.99a±0.19	13.24ab±0.42	13.52ab±0.35	12.68b±0.31	0.016
	Hb/Creatinine ratio	1.94±0.06	1.94±0.11	1.81±0.13	1.79±0.09	0.526		Hb/Creatinine ratio	7.70a±0.29	7.09ab±0.63	6.77ab±0.61	5.51b±0.37	0.002		Hb/Creatinine ratio	11.60a±0.48	8.14b±0.62	8.50b±0.77	7.60b±0.46	<0.001		Hb/Creatinine ratio	12.17a±0.47	9.00b±0.67	8.81b±0.89	7.82b±0.51	<0.001		Hb/Creatinine ratio	12.94a±0.43	9.09b±0.75	8.63b±0.82	7.86b±0.66	<0.001
	RBC (cells/μL)	3.84±0.04	3.83±0.09	3.99±0.09	3.72±0.07	0.082		RBC (cells/μL)	3.54±0.05	3.42±0.07	3.64±0.08	3.48±0.06	0.241		RBC (cells/μL)	4.25±0.08	4.07±0.12	4.27±0.13	3.89±0.11	0.076		RBC (cells/μL)	4.54±0.07	4.33±0.13	4.52±0.15	4.1±0.12	0.063		RBC (cells/μL)	4.82a±0.07	4.60ab±0.14	4.61ab±0.14	4.24b±0.13	0.011
	WBC (cells/μL)	6.6±0.15	7±0.27	6.4±0.28	6.97±0.24	0.351		WBC (cells/μL)	8.61±0.3	7.96±0.54	7.85±0.5	7.59±0.48	0.354		WBC (cells/μL)	6.73±0.24	7.66±0.5	6.41±0.65	6.54±0.43	0.22		WBC (cells/μL)	6.88±0.24	7.69±0.52	6.07±0.48	7.16±0.67	0.205		WBC (cells/μL)	7.35±0.2	7.78±0.64	6.31±0.53	6.66±0.48	0.115
	LYMPH (cells/μL)	1.73a±0.06	1.45b±0.12	1.68ab±0.11	1.62ab±0.08	0.043		LYMPH (cells/μL)	2.17a±0.09	1.75b±0.17	1.80ab±0.22	1.91ab±0.12	0.031		LYMPH (cells/μL)	1.81±0.09	1.78±0.17	1.73±0.25	1.88±0.18	0.755		LYMPH (cells/μL)	1.83±0.08	1.76±0.18	1.68±0.2	1.75±0.22	0.626		LYMPH (cells/μL)	2.03a±0.07	1.82ab±0.15	1.59b±0.19	2.07ab±0.29	0.047
	PLT (cells/μL)	221.78±5.8	208.21±7.9	215±13.79	207.82±7.07	0.671		PLT (cells/μL)	273.3±7.71	254.76±15.03	244.1±17.2	258±18.19	0.172		PLT (cells/μL)	244.95±8.34	246.41±16.28	234.86±15.34	210.45±11.83	0.23		PLT (cells/μL)	234.48±6.47	230.93±16.6	204.05±18.5	219.68±13.43	0.074		PLT (cells/μL)	247.07±8.29	223.39±14.43	221.35±24.08	222.81±17.13	0.061
	Albumin (g/dL)	4.32±0.04	4.34±0.08	4.17±0.1	4.38±0.08	0.584		Albumin (g/dL)	3.73±0.05	3.67±0.1	3.65±0.14	3.57±0.09	0.432		Albumin (g/dL)	4.28±0.05	4.31±0.11	4.04±0.15	4.11±0.11	0.247		Albumin (g/dL)	4.43±0.05	4.2±0.08	4.19±0.14	4.2±0.12	0.14		Albumin (g/dL)	4.42±0.05	4.35±0.09	4.05±0.18	4.25±0.13	0.307
	Total protein (g/dL)	7.11±0.06	7.2±0.12	6.87±0.14	7.18±0.13	0.258		Total protein (g/dL)	6.09±0.08	6.05±0.13	6.01±0.2	5.78±0.2	0.517		Total protein (g/dL)	6.81±0.09	6.83±0.13	6.45±0.21	6.61±0.13	0.377		Total protein (g/dL)	6.97±0.08	6.74±0.13	6.78±0.18	6.59±0.15	0.124		Total protein (g/dL)	7.11±0.07	7.03±0.1	6.86±0.17	6.86±0.14	0.444
	Diuresis (ml/per day	746.21b±67.4	559.21ab±90.44	374.07a±61.98	452.27a±73.89	0.2		Diuresis (ml/per day	3118.09±79.22	3033.78±190.14	2888.1±213.44	2998.75±223.57	0.621		Diuresis (ml/per day	2868.82±73.4	2756.06±141.97	2745.24±167.97	2751.72±137.7	0.752		Diuresis (ml/per day	2742.86a±69.04	2639.66ab±188.84	2426.32ab±150.36	2446.43b±147.87	0.011		Diuresis (ml/per day	2643.89±63.59	2471.43±133.34	2350±119.7	2538.46±157.78	0.13
