# Supplementary material for: BKPyV—Co-Architect of the Fate of a Renal Transplant During a One-Year Observation Period
Source: Int J Mol Sci. 2026 Mar 20;27(6):2832. doi: 10.3390/ijms27062832 (PMC13027097; doi:10.3390/ijms27062832)
Supplement: Supplementary file 1 [file ijms-27-02832-s001.zip › ijms-4188756-supplementary/Table S4.xlsx]

## Sheet: S4 Table
	S4 Table. Comparison of the measured parameters between the BKPyV-DNAemia-negative and BKPyV-DNAemia-positive groups in the Aw-D periods.
	Aw					B					C					D
	Parameter	BKPyV-negative - n=217	BKPvV-positive - n=27	p-value		Parameter	BKPyV-negative - n=127	BKPvV-positive - n=45	p-value		Parameter	BKPyV-negative - n=125	BKPvV-positive - n=39	p-value		Parameter	BKPyV-negative - n=135	BKPvV-positive - n=33	p-value
	CRP (mg/L)	8.59±2.73	7.26±2.7	0.412		CRP (mg/L)	2.92±0.57	5.16±2.99	0.859		CRP (mg/L)	5.66±1.54	7.89±4.46	0.566		CRP (mg/L)	4.01±1.28	10.75±4.37	0.181
	D-dimer (ng/mL)	1589.84±132.53	1436.8±283.01	0.952		D-dimer (ng/mL)	1007.65±144.79	982.98±164.84	0.426		D-dimer (ng/mL)	942.41±192.04	964.42±236.87	0.271		D-dimer (ng/mL)	709.54a±90.32	1053.92b±221.84	0.013
	Na+ (mmol/L)	140.03±0.23	140.27±0.75	0.589		Na+ (mmol/L)	141.46±0.27	141.07±0.48	0.414		Na+ (mmol/L)	141.8±0.29	142.36±0.48	0.494		Na+ (mmol/L)	141.79±0.25	141.47±0.51	0.61
	K+ (mmol/L)	4.69a±0.04	4.36b±0.1	0.007		K+ (mmol/L)	4.43±0.05	4.6±0.09	0.09		K+ (mmol/L)	4.42±0.05	4.34±0.1	0.538		K+ (mmol/L)	4.43±0.04	4.38±0.09	0.445
	Creatinine (mg/dL)	1.80a±0.07	2.72b±0.35	0.001		Creatinine (mg/dL)	1.39a±0.04	2.01b±0.19	<0.001		Creatinine (mg/dL)	1.34a±0.04	1.93b±0.17	<0.001		Creatinine (mg/dL)	1.30a±0.04	2.38b±0.31	<0.001
	eGFR (ml/min/1.73m2)	49.16a±1.5	35.52b±3.65	0.002		eGFR (ml/min/1.73m2)	60.23a±1.88	47.06b±3.33	<0.001		eGFR (ml/min/1.73m2)	62.79a±1.8	46.92b±3.43	<0.001		eGFR (ml/min/1.73m2)	63.99a±1.64	42.36b±4.22	<0.001
	Urea (mg/dL)	68.41a±2.23	87.78b±7.73	0.008		Urea (mg/dL)	51.99a±1.9	67.84b±4.82	<0.001		Urea (mg/dL)	49.82a±1.62	72.70b±5.58	<0.001		Urea (mg/dL)	50.07a±1.58	77.28b±8.38	0.001
	Hct (%)	32.7±0.28	32.6±0.74	0.987		Hct (%)	39.41±0.55	37.53±0.7	0.062		Hct (%)	41.1±0.5	39.33±0.83	0.186		Hct (%)	42.32a±0.48	38.83b±1.07	0.003
	Hb (g/dL)	10.87±0.09	10.87±0.22	0.871		Hb (g/dL)	12.99±0.17	12.48±0.22	0.083		Hb (g/dL)	13.52±0.16	12.93±0.26	0.173		Hb (g/dL)	13.84a±0.15	12.60b±0.37	0.001
	Hb/Creatinine ratio	7.36a±0.23	5.34b±0.47	0.003		Hb/Creatinine ratio	10.58a±0.37	7.91b±0.53	<0.001		Hb/Creatinine ratio	11.22a±0.38	8.43b±0.63	<0.001		Hb/Creatinine ratio	11.83a±0.35	7.65b±0.8	<0.001
	RBC (cells/μL)	3.51±0.03	3.55±0.09	0.625		RBC (cells/μL)	4.22±0.06	4.01±0.08	0.068		RBC (cells/μL)	4.5±0.06	4.23±0.11	0.075		RBC (cells/μL)	4.76a±0.06	4.30b±0.13	0.006
	WBC (cells/μL)	8.34±0.23	7.11±0.45	0.084		WBC (cells/μL)	6.93±0.22	6.46±0.35	0.24		WBC (cells/μL)	6.75±0.2	7.76±0.54	0.119		WBC (cells/μL)	7.26a±0.18	6.66b±0.59	0.008
	LYMPH (cells/μL)	2.06a±0.07	1.69b±0.16	0.045		LYMPH (cells/μL)	1.83±0.08	1.72±0.14	0.261		LYMPH (cells/μL)	1.76±0.07	1.85±0.17	0.71		LYMPH (cells/μL)	1.96±0.06	1.88±0.24	0.135
	PLT (cells/μL)	263.98±6.09	265.37±24.81	0.451		PLT (cells/μL)	240.45±6.5	227.43±13.34	0.185		PLT (cells/μL)	226.59±5.65	227.79±14.26	0.644		PLT (cells/μL)	236.98±7.03	232.91±15.77	0.658
	Albumin (g/dL)	3.72a±0.04	3.45b±0.11	0.018		Albumin (g/dL)	4.25±0.05	4.12±0.09	0.132		Albumin (g/dL)	4.35±0.04	4.15±0.1	0.175		Albumin (g/dL)	4.38±0.04	4.14±0.13	0.154
	Total protein (g/dL)	6.06±0.06	5.8±0.19	0.186		Total protein (g/dL)	6.81a±0.07	6.51b±0.13	0.034		Total protein (g/dL)	6.91a±0.06	6.57b±0.13	0.017		Total protein (g/dL)	7.06±0.05	6.85±0.13	0.123
	Diuresis (ml/per day	3111.75±67.95	2694.44±276.14	0.156		Diuresis (ml/per day	2843.31±57.46	2703.33±136.69	0.169		Diuresis (ml/per day	2666.40a±54.91	2500b±172.36	0.004		Diuresis (ml/per day	2616.67a±53.23	2292.42b±131.03	0.002
