# Supplementary material for: BKPyV—Co-Architect of the Fate of a Renal Transplant During a One-Year Observation Period
Source: Int J Mol Sci. 2026 Mar 20;27(6):2832. doi: 10.3390/ijms27062832 (PMC13027097; doi:10.3390/ijms27062832)
Supplement: Supplementary file 1 [file ijms-27-02832-s001.zip › ijms-4188756-supplementary/Table S5.xlsx]

## Sheet: S5 Table
	S5 Table. Comparison of the measured parameters in patients with BKPyV-DNAemia depending on the BKPyV genotype in the Aw-D periods.
	Aw						B						C						D
	Parameter	BKPyV-negative - n=217	Genotype I - n=13	Genotype IV - n=11	p-value		Parameter	BKPyV-negative - n=127	Genotype I - n=25	Genotype IV - n=16	p-value		Parameter	BKPyV-negative - n=125	Genotype I - n=20	Genotype IV - n=16	p-value		Parameter	BKPyV-negative - n=135	Genotype I - n=15	Genotype IV - n=14	p-value
	CRP (mg/L)	8.59±2.73	3.95±1.97	11.44±5.39	0.589		CRP (mg/L)	2.92±0.57	2.48±0.66	2.04±1.02	0.272		CRP (mg/L)	5.66±1.54	2.37±0.56	15.84±10.43	0.466		CRP (mg/L)	4.01±1.28	20.47±9.38	3.94±1.67	0.053
	D-dimer (ng/mL)	1589.84±132.53	1995.32±516.15	1037.85±247.37	0.249		D-dimer (ng/mL)	1007.65±144.79	773.04±130.39	1082.54±326.44	0.82		D-dimer (ng/mL)	942.41±192.04	975.44±404.17	968.14±268.05	0.515		D-dimer (ng/mL)	709.54±90.32	1171.52±455.16	960.84±209.49	0.084
	Na+ (mmol/L)	140.03±0.23	139.23±1.17	141.1±1.15	0.718		Na+ (mmol/L)	141.46±0.27	141.54±0.7	140.69±0.71	0.583		Na+ (mmol/L)	141.8±0.29	142.9±0.82	142.18±0.54	0.536		Na+ (mmol/L)	141.79±0.25	141.75±0.67	141.4±0.82	0.887
	K+ (mmol/L)	4.69a±0.04	4.24b±0.15	4.39ab±0.17	0.011		K+ (mmol/L)	4.43±0.05	4.63±0.14	4.58±0.11	0.224		K+ (mmol/L)	4.42±0.05	4.4±0.14	4.24±0.15	0.497		K+ (mmol/L)	4.43±0.04	4.26±0.14	4.47±0.14	0.251
	Creatinine (mg/dL)	1.80a±0.07	2.23ab±0.38	3.36b±0.69	0.013		Creatinine (mg/dL)	1.39a±0.04	2.25b±0.33	1.84b±0.14	<0.001		Creatinine (mg/dL)	1.34a±0.04	2.02b±0.27	1.99b±0.22	<0.001		Creatinine (mg/dL)	1.30a±0.04	2.46b±0.44	2.64b±0.52	<0.001
	eGFR (ml/min/1.73m2)	49.16a±1.5	39.28ab±4.1	34.01b±7.38	0.036		eGFR (ml/min/1.73m2)	60.23a±1.88	45.88b±5.22	47.11b±4.73	0.001		eGFR (ml/min/1.73m2)	62.79a±1.8	46.24b±4.98	45.32b±5.51	<0.001		eGFR (ml/min/1.73m2)	63.99a±1.64	40.03b±6.18	39.57b±6.51	<0.001
	Urea (mg/dL)	68.41a±2.23	89.48b±9.52	82.52ab±15.09	0.034		Urea (mg/dL)	51.99a±1.9	69.98b±6.9	73.99b±6.73	<0.001		Urea (mg/dL)	49.82a±1.62	75.74b±8.75	75.63b±7.29	<0.001		Urea (mg/dL)	50.07a±1.58	85.83b±14.02	80.28b±11.53	<0.001
	Hct (%)	32.7±0.28	32.08±1.22	32.54±0.9	0.842		Hct (%)	39.41±0.55	37.4±0.93	36.25±1.05	0.116		Hct (%)	41.1±0.5	39.18±1.25	38.39±1.13	0.16		Hct (%)	42.32a±0.48	39.38ab±1.89	37.06b±1.22	0.001
	Hb (g/dL)	10.87±0.09	10.84±0.35	10.79±0.33	0.993		Hb (g/dL)	12.99±0.17	12.48±0.3	12.09±0.36	0.076		Hb (g/dL)	13.52±0.16	12.94±0.41	12.67±0.36	0.211		Hb (g/dL)	13.84a±0.15	12.78ab±0.65	12.13b±0.47	0.001
	Hb/Creatinine ratio	7.36a±0.23	5.88ab±0.61	4.76b±0.88	0.018		Hb/Creatinine ratio	10.58a±0.37	7.77b±0.81	7.18b±0.62	<0.001		Hb/Creatinine ratio	11.22a±0.38	8.32b±0.93	7.59b±0.81	<0.001		Hb/Creatinine ratio	11.83a±0.35	7.15b±1.07	6.56b±1.05	<0.001
	RBC (cells/μL)	3.51±0.03	3.56±0.15	3.48±0.1	0.973		RBC (cells/μL)	4.22±0.06	4±0.1	3.87±0.12	0.09		RBC (cells/μL)	4.5±0.06	4.23±0.15	4.09±0.15	0.07		RBC (cells/μL)	4.76a±0.06	4.40ab±0.19	4.02b±0.2	0.002
	WBC (cells/μL)	8.34±0.23	7.74±0.58	6.84±0.79	0.408		WBC (cells/μL)	6.93±0.22	6.92±0.5	5.96±0.52	0.331		WBC (cells/μL)	6.75±0.2	7.97±0.67	7.63±1.01	0.225		WBC (cells/μL)	7.26a±0.18	7.76ab±1.18	5.88b±0.46	0.038
	LYMPH (cells/μL)	2.06±0.07	1.75±0.24	1.76±0.26	0.293		LYMPH (cells/μL)	1.83±0.08	1.7±0.21	1.8±0.22	0.496		LYMPH (cells/μL)	1.76±0.07	1.72±0.17	2±0.35	0.967		LYMPH (cells/μL)	1.96±0.06	1.59±0.18	2.33±0.54	0.253
	PLT (cells/μL)	263.98±6.09	265.62±27.02	282.82±51.54	0.919		PLT (cells/μL)	240.45±6.5	251.08±20.17	198.06±16.69	0.062		PLT (cells/μL)	226.59±5.65	240.55±21.72	217.75±21.14	0.764		PLT (cells/μL)	236.98±7.03	235.67±22.3	226.71±28.11	0.763
	Albumin (g/dL)	3.72a±0.04	3.55ab±0.17	3.29b±0.16	0.036		Albumin (g/dL)	4.25±0.05	4.15±0.13	4.13±0.15	0.5		Albumin (g/dL)	4.35±0.04	4.05±0.14	4.31±0.16	0.09		Albumin (g/dL)	4.38±0.04	4.16±0.21	4.16±0.21	0.566
	Total protein (g/dL)	6.06±0.06	6.03±0.2	5.32±0.41	0.111		Total protein (g/dL)	6.81±0.07	6.52±0.19	6.49±0.2	0.137		Total protein (g/dL)	6.91±0.06	6.47±0.18	6.71±0.19	0.058		Total protein (g/dL)	7.06±0.05	7.01±0.17	6.75±0.24	0.451
	Diuresis (ml/per day	3111.75±67.95	2623.08±315.24	2695.45±557.45	0.293		Diuresis (ml/per day	2843.31±57.46	2642±188.01	2818.75±229.94	0.395		Diuresis (ml/per day	2666.4a±54.91	2482.5b±269.58	2521.88ab±249.12	0.017		Diuresis (ml/per day	2616.67a±53.23	2360ab±213.32	2250b±181.8	0.021
