# Supplementary material for: BKPyV—Co-Architect of the Fate of a Renal Transplant During a One-Year Observation Period
Source: Int J Mol Sci. 2026 Mar 20;27(6):2832. doi: 10.3390/ijms27062832 (PMC13027097; doi:10.3390/ijms27062832)
Supplement: Supplementary file 1 [file ijms-27-02832-s001.zip › ijms-4188756-supplementary/Table S6.xlsx]

## Sheet: S6 Table
	S6 Table. Comparison of the measured parameters in BKPyV-DNAemia-negative patients with the group with high BKPyV replication in blood (BKPvV-DNAemia viral load>1+E04) in Aw-C periods.
	Aw					B					C
	Parameter	BKPyV-DNAemia-negative	BKPvV-DNAemia	p-value		Parameter	BKPyV-DNAemia-negative	BKPvV-DNAemia	p-value		Parameter	BKPyV-DNAemia-negative	BKPvV-DNAemia	p-value
			viral load >1+E04					viral load >1+E04					viral load >1+E04
	CRP (mg/L)	8.59±2.73	7.94±4.6	0.728		CRP (mg/L)	2.92±0.57	6.67±4.42	0.674		CRP (mg/L)	5.66±1.54	9.81±6.03	0.475
	D-dimer (ng/mL)	1589.84±132.53	1292.68±307.08	0.94		D-dimer (ng/mL)	1007.65±144.79	987.83±188.2	0.378		D-dimer (ng/mL)	942.41±192.04	1080.36±304.03	0.142
	Na+ (mmol/L)	140.03±0.23	139.82±1.46	0.668		Na+ (mmol/L)	141.46±0.27	141.83±0.53	0.653		Na+ (mmol/L)	141.8±0.29	142.6±0.63	0.366
	K+ (mmol/L)	4.69a±0.04	4.23b±0.16	0.012		K+ (mmol/L)	4.43±0.05	4.49±0.11	0.691		K+ (mmol/L)	4.42±0.05	4.37±0.11	0.746
	Creatinine (mg/dL)	1.80a±0.07	3.64b±0.65	0.001		Creatinine (mg/dL)	1.39a±0.04	2.23b±0.27	<0.001		Creatinine (mg/dL)	1.34a±0.04	2.07b±0.21	<0.001
	eGFR (ml/min/1.73m2)	49.16a±1.5	28.11b±6.36	0.001		eGFR (ml/min/1.73m2)	60.23a±1.88	44.48b±4.45	<0.001		eGFR (ml/min/1.73m2)	62.79a±1.8	45.47b±4.22	<0.001
	Urea (mg/dL)	68.41a±2.23	93.69b±10.63	0.008		Urea (mg/dL)	51.99a±1.9	72.58b±6.39	<0.001		Urea (mg/dL)	49.82a±1.62	78.60b±7.01	<0.001
	Hct (%)	32.7±0.28	33.08±0.85	0.515		Hct (%)	39.41±0.55	37.38±0.85	0.06		Hct (%)	41.1±0.5	38.72±1.04	0.102
	Hb (g/dL)	10.87±0.09	11.09±0.26	0.37		Hb (g/dL)	12.99±0.17	12.5±0.28	0.137		Hb (g/dL)	13.52±0.16	12.73±0.34	0.086
	Hb/Creatinine ratio	7.36a±0.23	4.33b±0.77	0.001		Hb/Creatinine ratio	10.58a±0.37	7.44b±0.69	<0.001		Hb/Creatinine ratio	11.22a±0.38	7.91b±0.73	<0.001
	RBC (cells/μL)	3.51±0.03	3.58±0.11	0.455		RBC (cells/μL)	4.22±0.06	3.97±0.09	0.058		RBC (cells/μL)	4.50a±0.06	4.16b±0.12	0.029
	WBC (cells/μL)	8.34±0.23	7.13±0.68	0.358		WBC (cells/μL)	6.93±0.22	6.65±0.45	0.516		WBC (cells/μL)	6.75±0.2	8.04±0.7	0.113
	LYMPH (cells/μL)	2.06±0.07	1.63±0.22	0.121		LYMPH (cells/μL)	1.83±0.08	1.73±0.18	0.385		LYMPH (cells/μL)	1.76±0.07	1.84±0.22	0.986
	PLT (cells/μL)	263.98±6.09	268.25±29.37	0.947		PLT (cells/μL)	240.45±6.5	211.14±13.67	0.056		PLT (cells/μL)	226.59±5.65	232.52±16.41	0.956
	Albumin (g/dL)	3.72a±0.04	3.29b±0.16	0.019		Albumin (g/dL)	4.25±0.05	4.06±0.14	0.109		Albumin (g/dL)	4.35±0.04	4.13±0.12	0.208
	Total protein (g/dL)	6.06±0.06	5.68±0.35	0.259		Total protein (g/dL)	6.81±0.07	6.54±0.18	0.153		Total protein (g/dL)	6.91a±0.06	6.50b±0.15	0.01
	Diuresis (ml/per day	3111.75±67.95	2437.5±482.46	0.111		Diuresis (ml/per day	2843.31±57.46	2758.33±184.17	0.694		Diuresis (ml/per day	2666.40a±54.91	2570.69b±219.43	0.021
